# Supplementary material for: Molecular Structure, Spectroscopic, Frontier Molecular Orbital Analysis, Molecular Docking Studies, and In Vitro DNA-Binding Studies of Osmium(II)-Cymene Complexes with Aryl Phosphine and Aryl Phosphonium Assemblies
Source: Bioinorg Chem Appl. 2024 May 29;2024:6697523. doi: 10.1155/2024/6697523 (PMC11152764; doi:10.1155/2024/6697523)
Supplement: Supplementary Materials — Vibrational spectroscopy data. Figure S1: FT-IR data of 1 from 2000 to 400 cm−1. Figure S2: FT-IR data of 2 from 2000 to 400 cm−1. Figure S3: FT-Raman spectrum of 1 from 2000 to 0 cm−1. Figure S4: Raman spectrum of 2 from 2000 to 0 cm−1. Hirshfeld Surface Analysis. Figure S5: Two-dimensional fingerprint plots portrayed into various contact types for complex 1. Figure S6: Two‐dimensional fingerprint plots portrayed into various contact types for complex 2. Figure S7: Packing diagram of 1 showing various types of interactions in a unit cell. Figure S8: Packing diagram of 2 showing various types of interactions in a unit cell. Table S1: Single-crystal XRD information and DFT-calculated geometrical parameters of 1 and 2 [Selected bond lengths (Å) and bond and torsion angles (°)]. DNA-Binding Study. Figure S9: UV-Vis absorption data of 1 in DMSO. Figure S10: UV-Vis absorption data of 2 in DMSO. Figure S11: UV-Vis absorbance spectra, illustrating the stability study of 1 in DMSO and Tris buffer over 3 hours. Figure S12: UV-Vis absorbance spectra, illustrating the stability study of 2 in DMSO and Tris buffer over 3 hours. Figure S13: Electronic data of 1 in Tris-HCl buffer following addition of various increments of CT-DNA solution over the period of 3 hours. Figure S14: Electronic data of 2 in Tris-HCl buffer following addition of various increments of CT-DNA solution over the period of 3 hours. X-ray crystallography. CheckCIF/PLATON details for the crystal structure solving of 1 and 2. [file 6697523.f1.zip]

Archive with 3 entries (3 files):
- Bioinorganic Chemistry and Applications Supplementary Data_April 2024.docx
- CheckCIF Complex 1.pdf
- CheckCIF Complex 2.pdf
